# Supplementary material for: New record of Cyrtonotula Uvarov, 1939 (Blaberidae, Epilamprinae) from China, with three new species based on morphological and COI data
Source: Zookeys. 2021 Mar 2;1021:127–43. doi: 10.3897/zookeys.1021.59526 (PMC7943533; doi:10.3897/zookeys.1021.59526)
Supplement: XML Treatment for Cyrtonotula [file zookeys.1021.59526-treatment1.xml]

<!DOCTYPE tp:taxon-treatment
  PUBLIC "-//TaxonX//DTD Taxonomic Treatment Publishing DTD v0 20100105//EN" "tax-treatment-NSO.dtd">
<tp:taxon-treatment xmlns:tp="http://www.plazi.org/taxpub"><tp:treatment-meta><kwd-group><label>Taxon classification</label><kwd><named-content xmlns:xlink="http://www.w3.org/1999/xlink" content-type="kingdom">Animalia</named-content></kwd><kwd><named-content xmlns:xlink="http://www.w3.org/1999/xlink" content-type="order">Blattodea</named-content></kwd><kwd><named-content xmlns:xlink="http://www.w3.org/1999/xlink" content-type="family">Blaberidae</named-content></kwd></kwd-group><mixed-citation publication-type="journal"><person-group><name><surname>Wang</surname><given-names>Yi-Shu</given-names></name><name><surname>Chen</surname><given-names>Rong</given-names></name><name><surname>Jin</surname><given-names>Du-Ting</given-names></name><name><surname>Che</surname><given-names>Yan-Li</given-names></name><name><surname>Wang</surname><given-names>Zong-Qing</given-names></name></person-group><article-title>New record of <italic><tp:taxon-name><tp:taxon-name-part taxon-name-part-type="genus" reg="Cyrtonotula">Cyrtonotula</tp:taxon-name-part></tp:taxon-name></italic> Uvarov, 1939 (<tp:taxon-name><tp:taxon-name-part taxon-name-part-type="family">Blaberidae</tp:taxon-name-part></tp:taxon-name>, <tp:taxon-name><tp:taxon-name-part taxon-name-part-type="subfamily">Epilamprinae</tp:taxon-name-part></tp:taxon-name>) from China, with three new species based on morphological and COI data</article-title><source>Zookeys</source><day>02</day><month>3</month><year>2021</year><volume>1021</volume><fpage>127</fpage><lpage>143</lpage><pub-id pub-id-type="doi">10.3897/zookeys.1021.59526</pub-id></mixed-citation></tp:treatment-meta><tp:nomenclature><tp:taxon-name><object-id xmlns:xlink="http://www.w3.org/1999/xlink" content-type="arpha" xlink:type="simple">3327F5BE-0571-5F7F-9C55-A792D4F90281</object-id>
            <tp:taxon-name-part taxon-name-part-type="genus" reg="Cyrtonotula">Cyrtonotula</tp:taxon-name-part>
          </tp:taxon-name><tp:taxon-authority>Uvarov, 1939</tp:taxon-authority><tp:nomenclature-citation-list><tp:nomenclature-citation><tp:taxon-name>
                <tp:taxon-name-part taxon-name-part-type="genus" reg="Cyrtonota">Cyrtonota</tp:taxon-name-part>
              </tp:taxon-name><comment><xref ref-type="bibr" rid="B7">Hanitsch 1929</xref>: 281. Type species: <tp:taxon-name><tp:taxon-name-part taxon-name-part-type="genus" reg="Cyrtonota">Cyrtonota</tp:taxon-name-part> <tp:taxon-name-part taxon-name-part-type="species" reg="lata">lata</tp:taxon-name-part></tp:taxon-name> Hanitsch, 1929.</comment></tp:nomenclature-citation><tp:nomenclature-citation><tp:taxon-name>
                <tp:taxon-name-part taxon-name-part-type="genus" reg="Cyrtonotula">Cyrtonotula</tp:taxon-name-part>
              </tp:taxon-name><comment>Uravov 1939: 459, replacement name for <tp:taxon-name><tp:taxon-name-part taxon-name-part-type="genus" reg="Cyrtonota">Cyrtonota</tp:taxon-name-part></tp:taxon-name> Hanitsch, 1929; Princis 1967: 662; <xref ref-type="bibr" rid="B14">Mavropulo et al. 2015</xref>: 18; <xref ref-type="bibr" rid="B13">Lucañas 2017</xref>: 132. New record from China.</comment></tp:nomenclature-citation></tp:nomenclature-citation-list></tp:nomenclature><tp:treatment-sec sec-type="diagnosis" id="SECID0EDTAE"><title>Diagnosis.</title><p>Medium-sized cockroaches. Both sexes similar. Ocular distance slightly narrower than the distance between antennal sockets, greater than ocellar distance. Pronotum broad, anterior margin curved and posterior margin obtusely produced. Tegmina and wings usually brachypterous, not reaching the abdominal apex (except for macropterous <italic><tp:taxon-name><tp:taxon-name-part taxon-name-part-type="genus" reg="Cyrtonotula">C.</tp:taxon-name-part> <tp:taxon-name-part taxon-name-part-type="species" reg="longialata">longialata</tp:taxon-name-part></tp:taxon-name></italic> sp. nov.), their apices somewhat rounded or approximately truncated. Anteroventral margin of front femur Type B; tarsi moderately long; hind metatarsus slender, distinctly longer or nearly equal to the remaining segments combined, armed with two or less equal rows of spines and large apical pulvilli; succeeding tarsomeres armed only with spines surrounding the large pulvilli; the pretarsus with arolium, claws symmetrical and unspecialized. Supra-anal plate entire, with a median incision. Cerci elongate. Subgenital plate large, nearly symmetrical or somewhat asymmetrical. Styli cylindrical.</p><p>Male genitalia. Right phallomere <tp:taxon-name>Morphnini</tp:taxon-name>-type (<xref ref-type="bibr" rid="B1">Anisyutkin and Yushkova 2017</xref>): consisting of sclerites R1T, R2, R3, R4, and R5; R4 irregular plate-like, separated; R3 connected to R5. The shape of apical sclerite of L2D irregular and variable. Sclerite L3 hook apically blunt; the folded structure distinct with bristles (visible at high magnification), sclerite L4U present.</p></tp:treatment-sec><tp:treatment-sec sec-type="remarks" id="SECID0E4TAE"><title>Remarks.</title><p>Based on the closely similar structure of right phallomere in the epilamprines, four genera have been recorded from China: <italic><tp:taxon-name><tp:taxon-name-part taxon-name-part-type="genus" reg="Morphna">Morphna</tp:taxon-name-part></tp:taxon-name></italic> Shelford, <italic><tp:taxon-name><tp:taxon-name-part taxon-name-part-type="genus" reg="Pseudophoraspis">Pseudophoraspis</tp:taxon-name-part></tp:taxon-name></italic> Kirby, <italic><tp:taxon-name><tp:taxon-name-part taxon-name-part-type="genus" reg="Rhabdoblatta">Rhabdoblatta</tp:taxon-name-part></tp:taxon-name></italic> Kirby, and <italic><tp:taxon-name><tp:taxon-name-part taxon-name-part-type="genus" reg="Stictolampra">Stictolampra</tp:taxon-name-part></tp:taxon-name></italic> Hanitsch (<xref ref-type="bibr" rid="B3">Beccaloni 2014</xref>; <xref ref-type="bibr" rid="B1">Anisyutkin and Yushkova 2017</xref>).</p><p>The genus <italic><tp:taxon-name><tp:taxon-name-part taxon-name-part-type="genus" reg="Cyrtonotula">Cyrtonotula</tp:taxon-name-part></tp:taxon-name></italic> differs from <italic><tp:taxon-name><tp:taxon-name-part taxon-name-part-type="genus" reg="Rhabdoblatta">Rhabdoblatta</tp:taxon-name-part></tp:taxon-name></italic>, <italic><tp:taxon-name><tp:taxon-name-part taxon-name-part-type="genus" reg="Pseudophoraspis">Pseudophoraspis</tp:taxon-name-part></tp:taxon-name></italic>, and <italic><tp:taxon-name><tp:taxon-name-part taxon-name-part-type="genus" reg="Stictolampra">Stictolampra</tp:taxon-name-part></tp:taxon-name></italic> principally by its reduction of the tegmina and wings. Additionally, <italic><tp:taxon-name><tp:taxon-name-part taxon-name-part-type="genus" reg="Cyrtonotula">C.</tp:taxon-name-part> <tp:taxon-name-part taxon-name-part-type="species" reg="longialata">longialata</tp:taxon-name-part></tp:taxon-name></italic> sp. nov. is morphologically somewhat similar to some <italic><tp:taxon-name><tp:taxon-name-part taxon-name-part-type="genus" reg="Rhabdoblatta">Rhabdoblatta</tp:taxon-name-part></tp:taxon-name></italic> and <italic><tp:taxon-name><tp:taxon-name-part taxon-name-part-type="genus" reg="Stictolampra">Stictolampra</tp:taxon-name-part></tp:taxon-name></italic> species but can be distinguished by the presence of glandular specialization on the abdominal tergites, basal portion of sclerite L2D, and the non-punctate pronotum.</p><p>The genus <italic><tp:taxon-name><tp:taxon-name-part taxon-name-part-type="genus" reg="Cyrtonotula">Cyrtonotula</tp:taxon-name-part></tp:taxon-name></italic> can be distinguished from <italic><tp:taxon-name><tp:taxon-name-part taxon-name-part-type="genus" reg="Morphna">Morphna</tp:taxon-name-part></tp:taxon-name></italic> by the structure of hind tarsi: metatarsus distinctly longer or about as long as other segments combined, with relatively numerous tarsal spines (metatarsus slightly shorter or nearly equal to remaining segments combined with larger pulvilli, tarsal spines few or absent).</p></tp:treatment-sec><ref-list><ref id="B7"><mixed-citation xmlns:xlink="http://www.w3.org/1999/xlink" xlink:type="simple"><person-group><name name-style="western"><surname>Hanitsch</surname><given-names>R</given-names></name></person-group> (<year>1929</year>) <article-title>Fauma Sumatrensis. (Beitrag No. 63). <tp:taxon-name><tp:taxon-name-part taxon-name-part-type="family">Blattidae</tp:taxon-name-part></tp:taxon-name>.</article-title><source>Tijdschrift voor Entomologie</source><volume>72</volume>: <fpage>263</fpage>–<lpage>302</lpage>.</mixed-citation></ref><ref id="B14"><mixed-citation xmlns:xlink="http://www.w3.org/1999/xlink" xlink:type="simple"><person-group><name name-style="western"><surname>Mavropulo</surname><given-names>VA</given-names></name><name name-style="western"><surname>Anisyutkin</surname><given-names>LN</given-names></name><name name-style="western"><surname>Zagoskin</surname><given-names>MV</given-names></name><name name-style="western"><surname>Zagoskina</surname><given-names>AS</given-names></name><name name-style="western"><surname>Lukyantsev</surname><given-names>SV</given-names></name><name name-style="western"><surname>Mukha</surname><given-names>DV</given-names></name></person-group> (<year>2015</year>) <article-title>New data on the family <tp:taxon-name><tp:taxon-name-part taxon-name-part-type="family">Blaberidae</tp:taxon-name-part></tp:taxon-name> (<tp:taxon-name><tp:taxon-name-part taxon-name-part-type="superorder">Dictyoptera</tp:taxon-name-part></tp:taxon-name>) from Southeast Asia: new species, morphological diversity and phylogeny on the base of ribosomal DNA sequences.</article-title><source>Zoosystematica Rossica</source><volume>24</volume>: <fpage>14</fpage>–<lpage>30</lpage>. <ext-link xlink:type="simple" ext-link-type="doi" xlink:href="10.31610/zsr/2015.24.1.14">https://doi.org/10.31610/zsr/2015.24.1.14</ext-link></mixed-citation></ref><ref id="B13"><mixed-citation xmlns:xlink="http://www.w3.org/1999/xlink" xlink:type="simple"><person-group><name name-style="western"><surname>Lucañas</surname><given-names>CC</given-names></name></person-group> (<year>2017</year>) <article-title>Some new brachypterous cockroaches (<tp:taxon-name><tp:taxon-name-part taxon-name-part-type="order">Blattodea</tp:taxon-name-part></tp:taxon-name>: <tp:taxon-name><tp:taxon-name-part taxon-name-part-type="family">Blaberidae</tp:taxon-name-part></tp:taxon-name>: <tp:taxon-name><tp:taxon-name-part taxon-name-part-type="subfamily">Epilamprinae</tp:taxon-name-part></tp:taxon-name>) from the Philippines.</article-title><source>Zootaxa</source><volume>4294</volume>: <fpage>130</fpage>–<lpage>136</lpage>. <ext-link xlink:type="simple" ext-link-type="doi" xlink:href="10.11646/zootaxa.4294.1.9">https://doi.org/10.11646/zootaxa.4294.1.9</ext-link></mixed-citation></ref><ref id="B1"><mixed-citation xmlns:xlink="http://www.w3.org/1999/xlink" xlink:type="simple"><person-group><name name-style="western"><surname>Anisyutkin</surname><given-names>LN</given-names></name><name name-style="western"><surname>Yushkova</surname><given-names>OV</given-names></name></person-group> (<year>2017</year>) <article-title>New data on cockroaches of the subfamily <tp:taxon-name><tp:taxon-name-part taxon-name-part-type="subfamily">Epilamprinae</tp:taxon-name-part></tp:taxon-name> (<tp:taxon-name><tp:taxon-name-part taxon-name-part-type="superorder">Dictyoptera</tp:taxon-name-part></tp:taxon-name>: <tp:taxon-name><tp:taxon-name-part taxon-name-part-type="family">Blaberidae</tp:taxon-name-part></tp:taxon-name>) from India and Sri Lanka, with descriptions of new species and the genital complex of <italic><tp:taxon-name><tp:taxon-name-part taxon-name-part-type="genus">Aptera</tp:taxon-name-part> <tp:taxon-name-part taxon-name-part-type="species">fusca</tp:taxon-name-part></tp:taxon-name></italic> (Thunberg, 1784).</article-title><source>Zootaxa</source><volume>4236</volume>: <fpage>41</fpage>–<lpage>64</lpage>. <ext-link xlink:type="simple" ext-link-type="doi" xlink:href="10.11646/zootaxa.4236.1.2">https://doi.org/10.11646/zootaxa.4236.1.2</ext-link></mixed-citation></ref><ref id="B3"><mixed-citation xmlns:xlink="http://www.w3.org/1999/xlink" xlink:type="simple"><person-group><name name-style="western"><surname>Beccaloni</surname><given-names>GW</given-names></name></person-group> (<year>2014</year>) Cockroach Species File Online. Version 5.0/5.0. <ext-link xlink:type="simple" ext-link-type="uri" xlink:href="http://cockroach.speciesfile.org/">http://cockroach.speciesfile.org/</ext-link> [accessed 5 December 2020]</mixed-citation></ref></ref-list></tp:taxon-treatment>
