# Supplementary material for: New record of Cyrtonotula Uvarov, 1939 (Blaberidae, Epilamprinae) from China, with three new species based on morphological and COI data
Source: Zookeys. 2021 Mar 2;1021:127–43. doi: 10.3897/zookeys.1021.59526 (PMC7943533; doi:10.3897/zookeys.1021.59526)
Supplement: XML Treatment for Cyrtonotula epunctata [file zookeys.1021.59526-treatment2.xml]

<!DOCTYPE tp:taxon-treatment
  PUBLIC "-//TaxonX//DTD Taxonomic Treatment Publishing DTD v0 20100105//EN" "tax-treatment-NSO.dtd">
<tp:taxon-treatment xmlns:tp="http://www.plazi.org/taxpub"><tp:treatment-meta><kwd-group><label>Taxon classification</label><kwd><named-content xmlns:xlink="http://www.w3.org/1999/xlink" content-type="kingdom">Animalia</named-content></kwd><kwd><named-content xmlns:xlink="http://www.w3.org/1999/xlink" content-type="order">Blattodea</named-content></kwd><kwd><named-content xmlns:xlink="http://www.w3.org/1999/xlink" content-type="family">Blaberidae</named-content></kwd></kwd-group><mixed-citation publication-type="journal"><person-group><name><surname>Wang</surname><given-names>Yi-Shu</given-names></name><name><surname>Chen</surname><given-names>Rong</given-names></name><name><surname>Jin</surname><given-names>Du-Ting</given-names></name><name><surname>Che</surname><given-names>Yan-Li</given-names></name><name><surname>Wang</surname><given-names>Zong-Qing</given-names></name></person-group><article-title>New record of <italic><tp:taxon-name><tp:taxon-name-part taxon-name-part-type="genus" reg="Cyrtonotula">Cyrtonotula</tp:taxon-name-part></tp:taxon-name></italic> Uvarov, 1939 (<tp:taxon-name><tp:taxon-name-part taxon-name-part-type="family">Blaberidae</tp:taxon-name-part></tp:taxon-name>, <tp:taxon-name><tp:taxon-name-part taxon-name-part-type="subfamily">Epilamprinae</tp:taxon-name-part></tp:taxon-name>) from China, with three new species based on morphological and COI data</article-title><source>Zookeys</source><day>02</day><month>3</month><year>2021</year><volume>1021</volume><fpage>127</fpage><lpage>143</lpage><pub-id pub-id-type="doi">10.3897/zookeys.1021.59526</pub-id></mixed-citation></tp:treatment-meta><tp:nomenclature><tp:taxon-name><object-id xmlns:xlink="http://www.w3.org/1999/xlink" content-type="arpha" xlink:type="simple">4821DB9B-9A01-5B30-8CD4-CE9023250C2A</object-id>
            <tp:taxon-name-part taxon-name-part-type="genus" reg="Cyrtonotula">Cyrtonotula</tp:taxon-name-part>
            <tp:taxon-name-part taxon-name-part-type="species" reg="epunctata">epunctata</tp:taxon-name-part>
            <object-id xmlns:xlink="http://www.w3.org/1999/xlink" content-type="zoobank" xlink:type="simple">http://zoobank.org/1B3A01E3-2D33-4263-A61F-656D79F82863</object-id>
          </tp:taxon-name><tp:taxon-authority>Wang &amp; Wang</tp:taxon-authority><tp:taxon-status xmlns:xlink="http://www.w3.org/1999/xlink" xlink:type="simple">sp. nov.</tp:taxon-status><xref ref-type="fig" rid="F2">Figs 2A–L</xref><xref ref-type="fig" rid="F5">, 5A</xref></tp:nomenclature><tp:treatment-sec sec-type="type material" id="SECID0EIBAG"><title>Type material.</title><p><bold><italic>Holotype.</italic></bold> China • male; Hainan Prov., Lingshui County, Diaoluoshan Mountain; 916 m; 16 Apr. 2015; Lu Qiu &amp; Qi-Kun Bai leg.; <abbrev xmlns:xlink="http://www.w3.org/1999/xlink" content-type="institution" xlink:title="Institute of Entomology, College of Plant Protection, Southwest University, Chongqing, China" id="ABBRID0ETBAG" xlink:type="simple">SWU</abbrev>-B-BB100101.</p><p><bold><italic>Paratypes</italic>.</bold> China • 1 male &amp; 2 females; same collection data as holotype; 18 Apr. 2015; <abbrev xmlns:xlink="http://www.w3.org/1999/xlink" content-type="institution" xlink:title="Institute of Entomology, College of Plant Protection, Southwest University, Chongqing, China" id="ABBRID0E6BAG" xlink:type="simple">SWU</abbrev>-B-BB100102 to 100104 • 1 female; Hainan Prov., Wuzhishan Nature Reserve; 795 m; 18 May 2014; Xin-Ran Li, Shun-Hua Gui &amp; Jian-Yue Qiu leg.; <abbrev xmlns:xlink="http://www.w3.org/1999/xlink" content-type="institution" xlink:title="Institute of Entomology, College of Plant Protection, Southwest University, Chongqing, China" id="ABBRID0EECAG" xlink:type="simple">SWU</abbrev>-B-BB100105 • 1 female; Hainan Prov., Diaoluoshan Mountain; 275 m; 25 May 2014; Xin-Ran Li, Shun-Hua Gui &amp; Jian-Yue Qiu leg.; <abbrev xmlns:xlink="http://www.w3.org/1999/xlink" content-type="institution" xlink:title="Institute of Entomology, College of Plant Protection, Southwest University, Chongqing, China" id="ABBRID0EJCAG" xlink:type="simple">SWU</abbrev>-B-BB100106.</p></tp:treatment-sec><tp:treatment-sec sec-type="Differential diagnosis" id="SECID0EOCAG"><title>Differential diagnosis.</title><p>The new species readily differs from all its congeners in the spination of hind tarsi. <italic><tp:taxon-name><tp:taxon-name-part taxon-name-part-type="genus" reg="Cyrtonotula">Cyrtonotula</tp:taxon-name-part> <tp:taxon-name-part taxon-name-part-type="species" reg="epunctata">epunctata</tp:taxon-name-part></tp:taxon-name></italic> sp. nov. resembles <italic><tp:taxon-name><tp:taxon-name-part taxon-name-part-type="genus" reg="Cyrtonota">C.</tp:taxon-name-part> <tp:taxon-name-part taxon-name-part-type="species" reg="lata">lata</tp:taxon-name-part></tp:taxon-name></italic> Hanitsch, 1929 in testaceous body color and the length of hind metatarsus, but the new species can be distinguished from <italic><tp:taxon-name><tp:taxon-name-part taxon-name-part-type="genus" reg="Cyrtonota">C.</tp:taxon-name-part> <tp:taxon-name-part taxon-name-part-type="species" reg="lata">lata</tp:taxon-name-part></tp:taxon-name></italic> by the following characters: the coloration of facial part black, with clypeo-labral area yellowish brown, and vertex without visible lines (vs deep testaceous and vertex with three longitudinal dark lines in <italic><tp:taxon-name><tp:taxon-name-part taxon-name-part-type="genus" reg="Cyrtonota">C.</tp:taxon-name-part> <tp:taxon-name-part taxon-name-part-type="species" reg="lata">lata</tp:taxon-name-part></tp:taxon-name></italic>), and tegmina only reaching to the posterior margin of the third abdominal segment (vs reaching over the sixth abdominal tergite in <italic><tp:taxon-name><tp:taxon-name-part taxon-name-part-type="genus" reg="Cyrtonota">C.</tp:taxon-name-part> <tp:taxon-name-part taxon-name-part-type="species" reg="lata">lata</tp:taxon-name-part></tp:taxon-name></italic>).</p></tp:treatment-sec><tp:treatment-sec sec-type="description" id="SECID0ELEAG"><title>Description.</title><p><bold><italic>Measurements</italic> (mm).</bold> Overall length: male 20.7–21.0, female 28.9–39.5; pronotum length × width: male 6.3–6.5 × 9.3–9.5, female 8.5 × 11.3; tegmen length: male 9.3–9.6 × 5.6–5.9, female 13.0–18.6 × 8.0–11.9.</p><p><bold>Male.</bold> Colouration testaceous. Surfaces smooth and glossy (Fig. <xref ref-type="fig" rid="F2">2A</xref>). Eyes black. Ocellar spots yellow white. Vertex, frons black; clypeus and labrum yellowish brown (Fig. <xref ref-type="fig" rid="F2">2B</xref>). Pronotum deep testaceous, without spots (Fig. <xref ref-type="fig" rid="F2">2E</xref>). Tegmina auburn, moderately punctured (Fig. <xref ref-type="fig" rid="F2">2G</xref>). Legs ferruginous. Abdomen and cerci dark brown (Fig. <xref ref-type="fig" rid="F2">2B</xref>).</p><fig id="F2" position="float" orientation="portrait"><object-id xmlns:xlink="http://www.w3.org/1999/xlink" content-type="doi" xlink:type="simple">10.3897/zookeys.1021.59526.figure2</object-id><object-id xmlns:xlink="http://www.w3.org/1999/xlink" content-type="arpha" xlink:type="simple">9E974B41-F1DA-53F4-994F-ACAD291B5097</object-id><label>Figure 2.</label><caption><p><italic><tp:taxon-name><tp:taxon-name-part taxon-name-part-type="genus" reg="Cyrtonotula">Cyrtonotula</tp:taxon-name-part> <tp:taxon-name-part taxon-name-part-type="species" reg="epunctata">epunctata</tp:taxon-name-part></tp:taxon-name></italic> Wang &amp; Wang, sp. nov. <bold>A, B, E–L</bold> male <bold>C, D</bold> female <bold>A</bold> paratype, dorsal view <bold>B</bold> paratype, ventral view <bold>C</bold> paratype, dorsal view <bold>D</bold> paratype, ventral view <bold>E</bold> pronotum, dorsal view <bold>F</bold> front femur, ventral view <bold>G</bold> tegmen <bold>H</bold> supra-anal plate, ventral view <bold>I</bold> subgenital plate, dorsal view <bold>J</bold> right phallomere, dorsal view <bold>K</bold> median phallomere (sclerite L2D), dorsal view <bold>L</bold> left phallomere (sclerite L3), dorsal view. Scale bars: 1.0 cm (<bold>C, D</bold>); 5.0 mm (<bold>A, B, E, G</bold>); 1.0 mm (<bold>F, H, I</bold>); 0.5 mm <bold>(J–L)</bold>.</p></caption><graphic xmlns:xlink="http://www.w3.org/1999/xlink" xlink:href="zookeys-1021-127-g002.jpg" position="float" orientation="portrait" xlink:type="simple" id="oo_515716.jpg"><uri content-type="original_file" xlink:type="simple">https://binary.pensoft.net/fig/515716</uri></graphic></fig><p>Vertex concealed. Interocular space same as the width between the antennal sockets, slightly greater than ocellar distance. Pronotum nearly semicircular, anterior margin parabolic, posterior margin obtusely angled (Fig. <xref ref-type="fig" rid="F2">2E</xref>). Tegmina reduced, reaching up the 4<sup>th</sup> abdominal tergite only; apex rounded; venation distinct, all main veins (<italic>Sc</italic>, <italic>R</italic>, and <italic><abbrev xmlns:xlink="http://www.w3.org/1999/xlink" xlink:title="cubitus posterior" id="ABBRID0EXHAG" xlink:type="simple">CuP</abbrev></italic>) present, <italic>Sc</italic> thickened (easily visible on ventral side of tegmen) (Fig. <xref ref-type="fig" rid="F2">2A, G</xref>). Wings vestigial, only reaching to the posterior margin of the 3<sup>rd</sup> abdominal segment, completely covered by tegmina. Front femur Type B<sub>2</sub> (Fig. <xref ref-type="fig" rid="F2">2F</xref>). Hind metatarsus depressed-cylindrical, nearly equal to the succeeding segments combined, with single complete row of spines along ventral margin and several additional spines on inner side; four proximal tarsomeres with pulvilli terminal, the one on the second tarsomere occupying practically the whole length of the segment; claws symmetrical and simple; arolium present (Fig. <xref ref-type="fig" rid="F5">5A</xref>). Abdominal tergites unspecialized; knobs along the posterior margin indistinct; weak spiracle-bearing outgrowths of tergite VIII with distinct spiracle. Supra-anal plate with the posterior margin widely rounded and a weak mesal incision. Cerci distinctly segmented, densely covered with bristles. Paraprocts of blaberid type, asymmetrical (Fig. <xref ref-type="fig" rid="F2">2H</xref>). Subgenital plate rounded, slightly asymmetrical; the base of the inner plate bifurcated. Styli cylindrical, apically rounded (Fig. <xref ref-type="fig" rid="F2">2I</xref>).</p><p><bold>Male genitalia.</bold> Right phallomere with caudal part of sclerite R1T rectangular in shape; cranial part of R1T more or less straight; R2 curved; R3 long; R4 irregular plate-like; R5 large, fused with sclerite R3 in caudal part (Fig. <xref ref-type="fig" rid="F2">2J</xref>). “chaetae-bearing membranous area” absent. Sclerite L2D not divided into basal and apical parts, slender and rod-like, with basal end tapering and a bifurcated outgrowth born near the basal end (Fig. <xref ref-type="fig" rid="F2">2K</xref>). Sclerite L3 hooked, apex slightly rounded, with a small tooth on the inner margin less distinct; folded structure present, with bristles. Sclerite L4U distinct (Fig. <xref ref-type="fig" rid="F2">2L</xref>).</p><p><bold>Female.</bold> Similar to the male but body somewhat larger.</p></tp:treatment-sec><tp:treatment-sec sec-type="etymology" id="SECID0EJJAG"><title>Etymology.</title><p>Derived from the Latin word <italic>epunctatus</italic>, referring to the lack of visible spots on the body.</p></tp:treatment-sec><tp:treatment-sec><!--Section generated to contain objects referenced in tp:taxon-treatment.--><fig id="F5" position="float" orientation="portrait"><object-id xmlns:xlink="http://www.w3.org/1999/xlink" content-type="doi" xlink:type="simple">10.3897/zookeys.1021.59526.figure5</object-id><object-id xmlns:xlink="http://www.w3.org/1999/xlink" content-type="arpha" xlink:type="simple">EA95EAF5-BA62-5663-8E53-35052946778C</object-id><label>Figure 5.</label><caption><p>Hind tarsi <bold>A</bold><italic><tp:taxon-name><tp:taxon-name-part taxon-name-part-type="genus" reg="Cyrtonotula">Cyrtonotula</tp:taxon-name-part> <tp:taxon-name-part taxon-name-part-type="species" reg="epunctata">epunctata</tp:taxon-name-part></tp:taxon-name></italic> Wang &amp; Wang, sp. nov., female, paratype <bold>B</bold><italic><tp:taxon-name><tp:taxon-name-part taxon-name-part-type="genus" reg="Cyrtonotula">Cyrtonotula</tp:taxon-name-part> <tp:taxon-name-part taxon-name-part-type="species" reg="maculosa">maculosa</tp:taxon-name-part></tp:taxon-name></italic> Wang &amp; Wang, sp. nov., male, holotype <bold>C</bold><italic><tp:taxon-name><tp:taxon-name-part taxon-name-part-type="genus" reg="Cyrtonotula">Cyrtonotula</tp:taxon-name-part> <tp:taxon-name-part taxon-name-part-type="species" reg="longialata">longialata</tp:taxon-name-part></tp:taxon-name></italic> Wang &amp; Wang, sp. nov., male, holotype. Scale bars: 2.0 mm.</p></caption><graphic xmlns:xlink="http://www.w3.org/1999/xlink" xlink:href="zookeys-1021-127-g005.jpg" position="float" orientation="portrait" xlink:type="simple" id="oo_515719.jpg"><uri content-type="original_file" xlink:type="simple">https://binary.pensoft.net/fig/515719</uri></graphic></fig></tp:treatment-sec></tp:taxon-treatment>
