# Supplementary material for: New record of Cyrtonotula Uvarov, 1939 (Blaberidae, Epilamprinae) from China, with three new species based on morphological and COI data
Source: Zookeys. 2021 Mar 2;1021:127–43. doi: 10.3897/zookeys.1021.59526 (PMC7943533; doi:10.3897/zookeys.1021.59526)
Supplement: XML Treatment for Cyrtonotula maculosa [file zookeys.1021.59526-treatment3.xml]

<!DOCTYPE tp:taxon-treatment
  PUBLIC "-//TaxonX//DTD Taxonomic Treatment Publishing DTD v0 20100105//EN" "tax-treatment-NSO.dtd">
<tp:taxon-treatment xmlns:tp="http://www.plazi.org/taxpub"><tp:treatment-meta><kwd-group><label>Taxon classification</label><kwd><named-content xmlns:xlink="http://www.w3.org/1999/xlink" content-type="kingdom">Animalia</named-content></kwd><kwd><named-content xmlns:xlink="http://www.w3.org/1999/xlink" content-type="order">Blattodea</named-content></kwd><kwd><named-content xmlns:xlink="http://www.w3.org/1999/xlink" content-type="family">Blaberidae</named-content></kwd></kwd-group><mixed-citation publication-type="journal"><person-group><name><surname>Wang</surname><given-names>Yi-Shu</given-names></name><name><surname>Chen</surname><given-names>Rong</given-names></name><name><surname>Jin</surname><given-names>Du-Ting</given-names></name><name><surname>Che</surname><given-names>Yan-Li</given-names></name><name><surname>Wang</surname><given-names>Zong-Qing</given-names></name></person-group><article-title>New record of <italic><tp:taxon-name><tp:taxon-name-part taxon-name-part-type="genus" reg="Cyrtonotula">Cyrtonotula</tp:taxon-name-part></tp:taxon-name></italic> Uvarov, 1939 (<tp:taxon-name><tp:taxon-name-part taxon-name-part-type="family">Blaberidae</tp:taxon-name-part></tp:taxon-name>, <tp:taxon-name><tp:taxon-name-part taxon-name-part-type="subfamily">Epilamprinae</tp:taxon-name-part></tp:taxon-name>) from China, with three new species based on morphological and COI data</article-title><source>Zookeys</source><day>02</day><month>3</month><year>2021</year><volume>1021</volume><fpage>127</fpage><lpage>143</lpage><pub-id pub-id-type="doi">10.3897/zookeys.1021.59526</pub-id></mixed-citation></tp:treatment-meta><tp:nomenclature><tp:taxon-name><object-id xmlns:xlink="http://www.w3.org/1999/xlink" content-type="arpha" xlink:type="simple">18349DCF-071B-5629-810D-1C91AB4A2936</object-id>
            <tp:taxon-name-part taxon-name-part-type="genus" reg="Cyrtonotula">Cyrtonotula</tp:taxon-name-part>
            <tp:taxon-name-part taxon-name-part-type="species" reg="maculosa">maculosa</tp:taxon-name-part>
            <object-id xmlns:xlink="http://www.w3.org/1999/xlink" content-type="zoobank" xlink:type="simple">http://zoobank.org/4DC34DE6-DFC6-4F5D-AE5C-B0A35CD8F97A</object-id>
          </tp:taxon-name><tp:taxon-authority>Wang &amp; Wang</tp:taxon-authority><tp:taxon-status xmlns:xlink="http://www.w3.org/1999/xlink" xlink:type="simple">sp. nov.</tp:taxon-status><xref ref-type="fig" rid="F3">Figs 3A–L</xref><xref ref-type="fig" rid="F5">, 5B</xref><xref ref-type="fig" rid="F6">, 6A</xref></tp:nomenclature><tp:treatment-sec sec-type="type material" id="SECID0EGLAG"><title>Type material.</title><p><bold><italic>Holotype</italic>.</bold> China • male; Hainan Prov., Yinggeling Nature Reserve, Nanfa Conservation Station; 650 m; 21 Apr. 2015; Lu Qiu &amp; Qi-Kun Bai leg.; <abbrev xmlns:xlink="http://www.w3.org/1999/xlink" content-type="institution" xlink:title="Institute of Entomology, College of Plant Protection, Southwest University, Chongqing, China" id="ABBRID0ERLAG" xlink:type="simple">SWU</abbrev>-B-BB090101.</p><p><bold><italic>Paratypes</italic>.</bold> China • 11 males &amp; 11 females; same collection data as holotype; <abbrev xmlns:xlink="http://www.w3.org/1999/xlink" content-type="institution" xlink:title="Institute of Entomology, College of Plant Protection, Southwest University, Chongqing, China" id="ABBRID0E4LAG" xlink:type="simple">SWU</abbrev>-B-BB090102 to 090123.</p></tp:treatment-sec><tp:treatment-sec sec-type="Differential diagnosis" id="SECID0ECMAG"><title>Differential diagnosis.</title><p>This new species is closely related to <italic><tp:taxon-name><tp:taxon-name-part taxon-name-part-type="genus" reg="Cyrtonotula">C.</tp:taxon-name-part> <tp:taxon-name-part taxon-name-part-type="species" reg="tertia">tertia</tp:taxon-name-part></tp:taxon-name></italic> Mavropulo, Anisyutkin, Zagoskin, Zagoskina, Lukyantsev &amp; Mukha, 2015 in the shape of tegmina and body color, but the former can be distinguished from the latter by the specialized abdominal terga (vs unspecialized) and the shape of sclerite L3 of male genitalia, in which L3 hook is comparatively robust and posteriorly truncate distinctly (vs comparatively slender and rounded apically in <italic><tp:taxon-name><tp:taxon-name-part taxon-name-part-type="genus" reg="Cyrtonotula">C.</tp:taxon-name-part> <tp:taxon-name-part taxon-name-part-type="species" reg="tertia">tertia</tp:taxon-name-part></tp:taxon-name></italic>).</p></tp:treatment-sec><tp:treatment-sec sec-type="description" id="SECID0E5MAG"><title>Description.</title><p><bold><italic>Measurements</italic> (mm).</bold> Overall length: male 22.5–27.0, female 31.0; pronotum length × width: male 5.5–6.4 × 7.8–8.2, female 6.3 × 9.1; tegmen length: male 20.6–21.8 × 7.9–8.3, female 25.7 × 9.3.</p><p><bold>Male.</bold> Body yellowish brown (Fig. <xref ref-type="fig" rid="F3">3A</xref>). Eyes black. Ocellar spots light yellow. Head black except for yellowish brown clypeo-labral area, facial part of head with weak transverse wrinkles (Fig. <xref ref-type="fig" rid="F3">3B</xref>). Pronotum yellow-brown, with densely scattered irregular brown spots (Fig. <xref ref-type="fig" rid="F3">3E</xref>). Tegmina dark yellow, punctured, with brown patches spreading along the veins (Fig. <xref ref-type="fig" rid="F3">3G</xref>). Coxa, trochanter, and femur yellowish brown; tibia and tarsomere light yellow. Abdomen and cerci blackish brown (Fig. <xref ref-type="fig" rid="F3">3B</xref>).</p><fig id="F3" position="float" orientation="portrait"><object-id xmlns:xlink="http://www.w3.org/1999/xlink" content-type="doi" xlink:type="simple">10.3897/zookeys.1021.59526.figure3</object-id><object-id xmlns:xlink="http://www.w3.org/1999/xlink" content-type="arpha" xlink:type="simple">EFB330E2-4D7D-5313-B1CD-F021D6AED694</object-id><label>Figure 3.</label><caption><p><italic><tp:taxon-name><tp:taxon-name-part taxon-name-part-type="genus" reg="Cyrtonotula">Cyrtonotula</tp:taxon-name-part> <tp:taxon-name-part taxon-name-part-type="species" reg="maculosa">maculosa</tp:taxon-name-part></tp:taxon-name></italic> Wang &amp; Wang, sp. nov. <bold>A, B, E–L</bold> male <bold>C, D</bold> female <bold>A</bold> holotype, dorsal view <bold>B</bold> holotype, ventral view <bold>C</bold> paratype, dorsal view <bold>D</bold> paratype, ventral view <bold>E</bold> pronotum, dorsal view <bold>F</bold> front femur, ventral view <bold>G</bold> tegmen <bold>H</bold> supra-anal plate, ventral view <bold>I</bold> subgenital plate, dorsal view <bold>J</bold> right phallomere, dorsal view <bold>K</bold> median phallomere (sclerite L2D), dorsal view <bold>L</bold> left phallomere (sclerite L3), dorsal view. Scale bars: 1.0 cm (<bold>C, D</bold>); 5.0 mm (<bold>A, B, E–G</bold>); 1.0 mm (<bold>H–L</bold>).</p></caption><graphic xmlns:xlink="http://www.w3.org/1999/xlink" xlink:href="zookeys-1021-127-g003.jpg" position="float" orientation="portrait" xlink:type="simple" id="oo_515717.jpg"><uri content-type="original_file" xlink:type="simple">https://binary.pensoft.net/fig/515717</uri></graphic></fig><p>Vertex slightly exposed, with two longitudinal yellowish-brown bands. Distance between eyes approximately equal to the width between the antennal sockets and smaller than ocellar distance (Fig. <xref ref-type="fig" rid="F3">3B</xref>). Pronotum campaniform, widely rounded along anterolateral margins, posterior margin obtusely angled (Fig. <xref ref-type="fig" rid="F3">3E</xref>). Tegmina considerably shortened, reaching the third abdominal tergite, apex subtruncate; venation distinct, all main veins (<italic>Sc</italic>, <italic>R</italic> and <italic><abbrev xmlns:xlink="http://www.w3.org/1999/xlink" xlink:title="cubitus posterior" id="ABBRID0EKQAG" xlink:type="simple">CuP</abbrev></italic>) present, <italic>Sc</italic> thickened (easily visible on ventral side of tegmen) (Fig. <xref ref-type="fig" rid="F3">3A, G</xref>). Wings vestigial, only reaching the first abdominal tergite. Anterior margin of fore femur Type B<sub>2</sub>, with 6 or 7 spines (Fig. <xref ref-type="fig" rid="F3">3F</xref>). Hind metatarsus not quite as long as other segments combined with two rows of spines; well-developed pulvilli on all proximal tarsomeres; claws symmetrical and simple; arolium present (Fig. <xref ref-type="fig" rid="F5">5B</xref>). Abdominal tergite 1<sup>st</sup> specialized, lip-like (Fig. <xref ref-type="fig" rid="F6">6A</xref>); terga 3<sup>rd</sup>–7<sup>th</sup> with a few knobs (Fig. <xref ref-type="fig" rid="F3">3A</xref>); spiracles large, located on the posterolateral angles of tergite 8<sup>th</sup>. Supra-anal plate with the posterior margin widely rounded, a weak incision at middle. Cerci fusiform, traces of segmentation distinct. Paraprocts of blaberid type, asymmetrical (Fig. <xref ref-type="fig" rid="F3">3H</xref>). Subgenital plate entire with hind margin rounded; base of the inner plate bifurcated. Styli cylindrical (Fig. <xref ref-type="fig" rid="F3">3I</xref>).</p><p><bold>Male genitalia.</bold> Right phallomere with caudal part of sclerite R1T nearly rectangular in shape, cranial part of R1T curved; R2 rounded; R3 elongate apically, curved inward, fused with sclerite R5; R4 plate-like, separated. Sclerite L2D divided into basal and apical parts, basal part rod-like, widened apically, with irregular apical outgrowth; apical part with fine bristles; apical membrane covered with chaetae (Fig. <xref ref-type="fig" rid="F3">3K</xref>). Sclerite L3 hooked, apically subquadrate; inner margin with a tooth-shaped convexity at apex; folded structure distinct, with bristles; Sclerite L4U present, comparatively narrow (Fig. <xref ref-type="fig" rid="F3">3L</xref>).</p><p><bold>Female.</bold> Similar to the male. Body color lighter. Tegmina only reaching the second abdominal tergite, with apex distinctly truncated. Abdominal tergites unspecialized.</p></tp:treatment-sec><tp:treatment-sec sec-type="etymology" id="SECID0EGSAG"><title>Etymology.</title><p>Derived from the Latin word <italic>maculosus</italic>, referring to the scattered with dense spots pronotum and tegmen.</p></tp:treatment-sec><tp:treatment-sec><!--Section generated to contain objects referenced in tp:taxon-treatment.--><fig id="F5" position="float" orientation="portrait"><object-id xmlns:xlink="http://www.w3.org/1999/xlink" content-type="doi" xlink:type="simple">10.3897/zookeys.1021.59526.figure5</object-id><object-id xmlns:xlink="http://www.w3.org/1999/xlink" content-type="arpha" xlink:type="simple">EA95EAF5-BA62-5663-8E53-35052946778C</object-id><label>Figure 5.</label><caption><p>Hind tarsi <bold>A</bold><italic><tp:taxon-name><tp:taxon-name-part taxon-name-part-type="genus" reg="Cyrtonotula">Cyrtonotula</tp:taxon-name-part> <tp:taxon-name-part taxon-name-part-type="species" reg="epunctata">epunctata</tp:taxon-name-part></tp:taxon-name></italic> Wang &amp; Wang, sp. nov., female, paratype <bold>B</bold><italic><tp:taxon-name><tp:taxon-name-part taxon-name-part-type="genus" reg="Cyrtonotula">Cyrtonotula</tp:taxon-name-part> <tp:taxon-name-part taxon-name-part-type="species" reg="maculosa">maculosa</tp:taxon-name-part></tp:taxon-name></italic> Wang &amp; Wang, sp. nov., male, holotype <bold>C</bold><italic><tp:taxon-name><tp:taxon-name-part taxon-name-part-type="genus" reg="Cyrtonotula">Cyrtonotula</tp:taxon-name-part> <tp:taxon-name-part taxon-name-part-type="species" reg="longialata">longialata</tp:taxon-name-part></tp:taxon-name></italic> Wang &amp; Wang, sp. nov., male, holotype. Scale bars: 2.0 mm.</p></caption><graphic xmlns:xlink="http://www.w3.org/1999/xlink" xlink:href="zookeys-1021-127-g005.jpg" position="float" orientation="portrait" xlink:type="simple" id="oo_515719.jpg"><uri content-type="original_file" xlink:type="simple">https://binary.pensoft.net/fig/515719</uri></graphic></fig><fig id="F6" position="float" orientation="portrait"><object-id xmlns:xlink="http://www.w3.org/1999/xlink" content-type="doi" xlink:type="simple">10.3897/zookeys.1021.59526.figure6</object-id><object-id xmlns:xlink="http://www.w3.org/1999/xlink" content-type="arpha" xlink:type="simple">979FAD56-1862-5DDD-917D-8B36A4DCE90C</object-id><label>Figure 6.</label><caption><p>The first abdominal tergal gland <bold>A</bold><italic><tp:taxon-name><tp:taxon-name-part taxon-name-part-type="genus" reg="Cyrtonotula">Cyrtonotula</tp:taxon-name-part> <tp:taxon-name-part taxon-name-part-type="species" reg="maculosa">maculosa</tp:taxon-name-part></tp:taxon-name></italic> Wang &amp; Wang, sp. nov., male, paratype <bold>B</bold><italic><tp:taxon-name><tp:taxon-name-part taxon-name-part-type="genus" reg="Cyrtonotula">Cyrtonotula</tp:taxon-name-part> <tp:taxon-name-part taxon-name-part-type="species" reg="longialata">longialata</tp:taxon-name-part></tp:taxon-name></italic> Wang &amp; Wang, sp. nov., male, holotype. Scale bars: 1.0 mm.</p></caption><graphic xmlns:xlink="http://www.w3.org/1999/xlink" xlink:href="zookeys-1021-127-g006.jpg" position="float" orientation="portrait" xlink:type="simple" id="oo_515720.jpg"><uri content-type="original_file" xlink:type="simple">https://binary.pensoft.net/fig/515720</uri></graphic></fig></tp:treatment-sec></tp:taxon-treatment>
