# Supplementary material for: New record of Cyrtonotula Uvarov, 1939 (Blaberidae, Epilamprinae) from China, with three new species based on morphological and COI data
Source: Zookeys. 2021 Mar 2;1021:127–43. doi: 10.3897/zookeys.1021.59526 (PMC7943533; doi:10.3897/zookeys.1021.59526)
Supplement: XML Treatment for Cyrtonotula longialata [file zookeys.1021.59526-treatment4.xml]

<!DOCTYPE tp:taxon-treatment
  PUBLIC "-//TaxonX//DTD Taxonomic Treatment Publishing DTD v0 20100105//EN" "tax-treatment-NSO.dtd">
<tp:taxon-treatment xmlns:tp="http://www.plazi.org/taxpub"><tp:treatment-meta><kwd-group><label>Taxon classification</label><kwd><named-content xmlns:xlink="http://www.w3.org/1999/xlink" content-type="kingdom">Animalia</named-content></kwd><kwd><named-content xmlns:xlink="http://www.w3.org/1999/xlink" content-type="order">Blattodea</named-content></kwd><kwd><named-content xmlns:xlink="http://www.w3.org/1999/xlink" content-type="family">Blaberidae</named-content></kwd></kwd-group><mixed-citation publication-type="journal"><person-group><name><surname>Wang</surname><given-names>Yi-Shu</given-names></name><name><surname>Chen</surname><given-names>Rong</given-names></name><name><surname>Jin</surname><given-names>Du-Ting</given-names></name><name><surname>Che</surname><given-names>Yan-Li</given-names></name><name><surname>Wang</surname><given-names>Zong-Qing</given-names></name></person-group><article-title>New record of <italic><tp:taxon-name><tp:taxon-name-part taxon-name-part-type="genus" reg="Cyrtonotula">Cyrtonotula</tp:taxon-name-part></tp:taxon-name></italic> Uvarov, 1939 (<tp:taxon-name><tp:taxon-name-part taxon-name-part-type="family">Blaberidae</tp:taxon-name-part></tp:taxon-name>, <tp:taxon-name><tp:taxon-name-part taxon-name-part-type="subfamily">Epilamprinae</tp:taxon-name-part></tp:taxon-name>) from China, with three new species based on morphological and COI data</article-title><source>Zookeys</source><day>02</day><month>3</month><year>2021</year><volume>1021</volume><fpage>127</fpage><lpage>143</lpage><pub-id pub-id-type="doi">10.3897/zookeys.1021.59526</pub-id></mixed-citation></tp:treatment-meta><tp:nomenclature><tp:taxon-name><object-id xmlns:xlink="http://www.w3.org/1999/xlink" content-type="arpha" xlink:type="simple">58743CE3-1C27-59F2-BC13-3EC14C052D7D</object-id>
            <tp:taxon-name-part taxon-name-part-type="genus" reg="Cyrtonotula">Cyrtonotula</tp:taxon-name-part>
            <tp:taxon-name-part taxon-name-part-type="species" reg="longialata">longialata</tp:taxon-name-part>
            <object-id xmlns:xlink="http://www.w3.org/1999/xlink" content-type="zoobank" xlink:type="simple">http://zoobank.org/164B8791-1167-4341-BACC-39F40F0B1A5C</object-id>
          </tp:taxon-name><tp:taxon-authority>Wang &amp; Wang</tp:taxon-authority><tp:taxon-status xmlns:xlink="http://www.w3.org/1999/xlink" xlink:type="simple">sp. nov.</tp:taxon-status><xref ref-type="fig" rid="F4">Figs 4A–K</xref><xref ref-type="fig" rid="F5">, 5C</xref><xref ref-type="fig" rid="F6">, 6B</xref></tp:nomenclature><tp:treatment-sec sec-type="type material" id="SECID0EDUAG"><title>Type material.</title><p><bold><italic>Holotype</italic>.</bold> China • male; Hainan Prov., Limuling Mountain; 18 Apr. 2015; Xin-Ran Li &amp; Zhi-Wei Qiu leg.; <abbrev xmlns:xlink="http://www.w3.org/1999/xlink" content-type="institution" xlink:title="Institute of Entomology, College of Plant Protection, Southwest University, Chongqing, China" id="ABBRID0EOUAG" xlink:type="simple">SWU</abbrev>-B-BB090201.</p><p><bold><italic>Paratypes</italic>.</bold> China • 3 males; same collection data as holotype; <abbrev xmlns:xlink="http://www.w3.org/1999/xlink" content-type="institution" xlink:title="Institute of Entomology, College of Plant Protection, Southwest University, Chongqing, China" id="ABBRID0E1UAG" xlink:type="simple">SWU</abbrev>-B-BB090202 to 090204 • 6 males &amp; 2 females; Hainan Prov., Baoting County, Maogan Township; 549–776 m; 11–12 Apr. 2015; Xin-Ran Li, Lu Qiu, Zhi-Wei Qiu &amp; Qi-Kun Bai leg.; <abbrev xmlns:xlink="http://www.w3.org/1999/xlink" content-type="institution" xlink:title="Institute of Entomology, College of Plant Protection, Southwest University, Chongqing, China" id="ABBRID0E6UAG" xlink:type="simple">SWU</abbrev>-B-BB090205 to 090212 • 1 male; Hainan Prov., Bawangling Mountain; 600–800 m; 29 Apr. 2015; Lu Qiu &amp; Qi-Kun Bai leg.; <abbrev xmlns:xlink="http://www.w3.org/1999/xlink" content-type="institution" xlink:title="Institute of Entomology, College of Plant Protection, Southwest University, Chongqing, China" id="ABBRID0EEVAG" xlink:type="simple">SWU</abbrev>-B-BB090213 • 2 males; Hainan Prov., Diaoluoshan Mountain; 275m; 24 May 2014; Xin-Ran Li &amp; Shun-Hua Gui leg.; <abbrev xmlns:xlink="http://www.w3.org/1999/xlink" content-type="institution" xlink:title="Institute of Entomology, College of Plant Protection, Southwest University, Chongqing, China" id="ABBRID0EJVAG" xlink:type="simple">SWU</abbrev>-B-BB090214 and 090215.</p></tp:treatment-sec><tp:treatment-sec sec-type="Differential diagnosis" id="SECID0EOVAG"><title>Differential diagnosis.</title><p>The new species principally differs from all its congeners, except for <italic><tp:taxon-name><tp:taxon-name-part taxon-name-part-type="genus" reg="Cyrtonotula">C.</tp:taxon-name-part> <tp:taxon-name-part taxon-name-part-type="species" reg="maculosa">maculosa</tp:taxon-name-part></tp:taxon-name></italic> sp. nov., in the presence of abdominal tergal glands. From <italic><tp:taxon-name><tp:taxon-name-part taxon-name-part-type="genus" reg="Cyrtonotula">C.</tp:taxon-name-part> <tp:taxon-name-part taxon-name-part-type="species" reg="maculosa">maculosa</tp:taxon-name-part></tp:taxon-name></italic> sp. nov., <italic><tp:taxon-name><tp:taxon-name-part taxon-name-part-type="genus" reg="Cyrtonotula">C.</tp:taxon-name-part> <tp:taxon-name-part taxon-name-part-type="species" reg="longialata">longialata</tp:taxon-name-part></tp:taxon-name></italic> sp. nov. differs in having the completely developed tegmina and wings extending beyond the abdominal apex, the shape of tergal glands (see description below).</p></tp:treatment-sec><tp:treatment-sec sec-type="description" id="SECID0EVWAG"><title>Description.</title><p><bold><italic>Measurements</italic> (mm).</bold> Overall length: male 27.0–30.0, female 31.0; pronotum length × width: male 6.2–6.4 × 7.8–8.2, female 6.3 × 9.1; tegmen length: male 23.0–25.0 × 8.6–9.2, female 25.7 × 9.3.</p><p><bold>Male.</bold> General colour brown (Fig. <xref ref-type="fig" rid="F4">4A</xref>). Eyes black. Ocellar spots yellow-white. Head black except for brown clypeo-labral area; facial part of head with weak transverse wrinkles and paired impressions under ocelli (Fig. <xref ref-type="fig" rid="F4">4B</xref>). Pronotum russet, reddish brown at center, speckled with small, brown patches (Fig. <xref ref-type="fig" rid="F4">4C</xref>). A few yellow spots present in tegmina (Fig. <xref ref-type="fig" rid="F4">4E</xref>); wings with costal field, radial field, mediocubital field fulvous, and anal field pale brown (Fig. <xref ref-type="fig" rid="F4">4F</xref>). Legs and abdomen dark yellowish brown. Cerci dark brown (Fig. <xref ref-type="fig" rid="F4">4B</xref>).</p><fig id="F4" position="float" orientation="portrait"><object-id xmlns:xlink="http://www.w3.org/1999/xlink" content-type="doi" xlink:type="simple">10.3897/zookeys.1021.59526.figure4</object-id><object-id xmlns:xlink="http://www.w3.org/1999/xlink" content-type="arpha" xlink:type="simple">6CCE2FF0-DCB9-597C-B3CE-37D8A740C0A9</object-id><label>Figure 4.</label><caption><p><bold>A–L</bold><italic><tp:taxon-name><tp:taxon-name-part taxon-name-part-type="genus" reg="Cyrtonotula">Cyrtonotula</tp:taxon-name-part> <tp:taxon-name-part taxon-name-part-type="species" reg="longialata">longialata</tp:taxon-name-part></tp:taxon-name></italic> Wang &amp; Wang, sp. nov., male <bold>A</bold> holotype, dorsal view <bold>B</bold> holotype, ventral view <bold>C</bold> pronotum, dorsal view <bold>D</bold> front femur, ventral view <bold>E</bold> tegmen <bold>F</bold> wings <bold>G</bold> supra-anal plate, ventral view <bold>H</bold> subgenital plate, dorsal view <bold>I</bold> right phallomere, dorsal view <bold>J</bold> median phallomere (sclerite L2D), dorsal view <bold>K</bold> left phallomere (sclerite L3), dorsal view. Scale bars: 1.0 cm (<bold>A, B</bold>); 5.0 mm (<bold>C, E, F</bold>); 1.0 mm (<bold>D, G–K</bold>).</p></caption><graphic xmlns:xlink="http://www.w3.org/1999/xlink" xlink:href="zookeys-1021-127-g004.jpg" position="float" orientation="portrait" xlink:type="simple" id="oo_515718.jpg"><uri content-type="original_file" xlink:type="simple">https://binary.pensoft.net/fig/515718</uri></graphic></fig><p>Vertex slightly exposed. Interocular distance as wide as inter-antennal distance, slightly greater than inter-ocellar distance. Pronotum flabellate, widely rounded along anterolateral margins, posterior margin obtusely angled (Fig. <xref ref-type="fig" rid="F4">4C</xref>). Tegmina and wings completely developed, exceeding abdominal apex; tegmina with rounded apex; venation distinct, all main veins (<italic>Sc</italic>, <italic>R</italic>, and <italic><abbrev xmlns:xlink="http://www.w3.org/1999/xlink" xlink:title="cubitus posterior" id="ABBRID0E4ZAG" xlink:type="simple">CuP</abbrev></italic>) present (Fig. <xref ref-type="fig" rid="F4">4E, F</xref>). Anterior margin of fore femur B<sub>2</sub> (Fig. <xref ref-type="fig" rid="F4">4D</xref>). Hind metatarsus distinctly longer than other segments combined, armed with two rows of spines; pulvilli large on all proximal tarsomeres; claws symmetrical and simple; arolium present (Fig. <xref ref-type="fig" rid="F5">5C</xref>). The first abdominal tergite specialized, cap-like (Fig. <xref ref-type="fig" rid="F6">6B</xref>); tergite VIII with posterolateral angles strongly expressed. Supra-anal plate with the caudal margin widely rounded and a weak median incision. Cerci robust, segmented. Paraprocts of blaberid type, asymmetrical (Fig. <xref ref-type="fig" rid="F4">4G</xref>). Subgenital plate symmetrical, rounded. Base of inner plate bifurcated. Styli long, cylindrical, apically rounded (Fig. <xref ref-type="fig" rid="F4">4H</xref>).</p><p><bold>Male genitalia.</bold> Right phallomere with caudal part of sclerite R1T nearly rectangular, cranial part of R1T curved; R2 arched; R3 elongate and widened apically, fused with sclerite R5 in caudal part; R4 irregular plate-like, separated (Fig. <xref ref-type="fig" rid="F4">4I</xref>). Sclerite L2D divided into basal and apical parts, basal part rod-like, widened cranially; apical part trifurcate; apical membrane covered with chaetae (Fig. <xref ref-type="fig" rid="F4">4J</xref>). Sclerite L3 hooked, apically subtruncate; inner margin with apex pointed; folded structure and bristles present; sclerite L4U distinct (Fig. <xref ref-type="fig" rid="F4">4K</xref>).</p><p><bold>Female.</bold> Similar to the male. Abdominal tergites unspecialized.</p><fig id="F5" position="float" orientation="portrait"><object-id xmlns:xlink="http://www.w3.org/1999/xlink" content-type="doi" xlink:type="simple">10.3897/zookeys.1021.59526.figure5</object-id><object-id xmlns:xlink="http://www.w3.org/1999/xlink" content-type="arpha" xlink:type="simple">EA95EAF5-BA62-5663-8E53-35052946778C</object-id><label>Figure 5.</label><caption><p>Hind tarsi <bold>A</bold><italic><tp:taxon-name><tp:taxon-name-part taxon-name-part-type="genus" reg="Cyrtonotula">Cyrtonotula</tp:taxon-name-part> <tp:taxon-name-part taxon-name-part-type="species" reg="epunctata">epunctata</tp:taxon-name-part></tp:taxon-name></italic> Wang &amp; Wang, sp. nov., female, paratype <bold>B</bold><italic><tp:taxon-name><tp:taxon-name-part taxon-name-part-type="genus" reg="Cyrtonotula">Cyrtonotula</tp:taxon-name-part> <tp:taxon-name-part taxon-name-part-type="species" reg="maculosa">maculosa</tp:taxon-name-part></tp:taxon-name></italic> Wang &amp; Wang, sp. nov., male, holotype <bold>C</bold><italic><tp:taxon-name><tp:taxon-name-part taxon-name-part-type="genus" reg="Cyrtonotula">Cyrtonotula</tp:taxon-name-part> <tp:taxon-name-part taxon-name-part-type="species" reg="longialata">longialata</tp:taxon-name-part></tp:taxon-name></italic> Wang &amp; Wang, sp. nov., male, holotype. Scale bars: 2.0 mm.</p></caption><graphic xmlns:xlink="http://www.w3.org/1999/xlink" xlink:href="zookeys-1021-127-g005.jpg" position="float" orientation="portrait" xlink:type="simple" id="oo_515719.jpg"><uri content-type="original_file" xlink:type="simple">https://binary.pensoft.net/fig/515719</uri></graphic></fig></tp:treatment-sec><tp:treatment-sec sec-type="remarks" id="SECID0ED4AG"><title>Remarks.</title><p>Currently, this is the only species of <italic><tp:taxon-name><tp:taxon-name-part taxon-name-part-type="genus" reg="Cyrtonotula">Cyrtonotula</tp:taxon-name-part></tp:taxon-name></italic> with fully developed tegmina and wings. This species is placed in <italic><tp:taxon-name><tp:taxon-name-part taxon-name-part-type="genus" reg="Cyrtonotula">Cyrtonotula</tp:taxon-name-part></tp:taxon-name></italic> because it closely resembles <italic><tp:taxon-name><tp:taxon-name-part taxon-name-part-type="genus" reg="Cyrtonotula">C.</tp:taxon-name-part> <tp:taxon-name-part taxon-name-part-type="species" reg="maculosa">maculosa</tp:taxon-name-part></tp:taxon-name></italic> sp. nov. in having sclerite L3 hooked (apex nearly truncate and inner margin with a distinct point) and in the location of tergal gland.</p><fig id="F6" position="float" orientation="portrait"><object-id xmlns:xlink="http://www.w3.org/1999/xlink" content-type="doi" xlink:type="simple">10.3897/zookeys.1021.59526.figure6</object-id><object-id xmlns:xlink="http://www.w3.org/1999/xlink" content-type="arpha" xlink:type="simple">979FAD56-1862-5DDD-917D-8B36A4DCE90C</object-id><label>Figure 6.</label><caption><p>The first abdominal tergal gland <bold>A</bold><italic><tp:taxon-name><tp:taxon-name-part taxon-name-part-type="genus" reg="Cyrtonotula">Cyrtonotula</tp:taxon-name-part> <tp:taxon-name-part taxon-name-part-type="species" reg="maculosa">maculosa</tp:taxon-name-part></tp:taxon-name></italic> Wang &amp; Wang, sp. nov., male, paratype <bold>B</bold><italic><tp:taxon-name><tp:taxon-name-part taxon-name-part-type="genus" reg="Cyrtonotula">Cyrtonotula</tp:taxon-name-part> <tp:taxon-name-part taxon-name-part-type="species" reg="longialata">longialata</tp:taxon-name-part></tp:taxon-name></italic> Wang &amp; Wang, sp. nov., male, holotype. Scale bars: 1.0 mm.</p></caption><graphic xmlns:xlink="http://www.w3.org/1999/xlink" xlink:href="zookeys-1021-127-g006.jpg" position="float" orientation="portrait" xlink:type="simple" id="oo_515720.jpg"><uri content-type="original_file" xlink:type="simple">https://binary.pensoft.net/fig/515720</uri></graphic></fig></tp:treatment-sec><tp:treatment-sec sec-type="etymology" id="SECID0EJ6AG"><title>Etymology.</title><p>The species epithet is derived from the Latin adjective <italic>longialatus</italic>, which refers to the well-developed wings.</p><fig id="F7" position="float" orientation="portrait"><object-id xmlns:xlink="http://www.w3.org/1999/xlink" content-type="doi" xlink:type="simple">10.3897/zookeys.1021.59526.figure7</object-id><object-id xmlns:xlink="http://www.w3.org/1999/xlink" content-type="arpha" xlink:type="simple">CEE70BED-437B-556A-A880-39BAF742ED33</object-id><label>Figure 7.</label><caption><p>Living <italic><tp:taxon-name><tp:taxon-name-part taxon-name-part-type="genus" reg="Cytonotula">Cytonotula</tp:taxon-name-part></tp:taxon-name></italic> species from Hainan, China <bold>A</bold> female <italic><tp:taxon-name><tp:taxon-name-part taxon-name-part-type="genus" reg="Cyrtonotula">C.</tp:taxon-name-part> <tp:taxon-name-part taxon-name-part-type="species" reg="epunctata">epunctata</tp:taxon-name-part></tp:taxon-name></italic> sp. nov. (Diaoluoshan Mountain) <bold>B</bold> male <italic><tp:taxon-name><tp:taxon-name-part taxon-name-part-type="genus" reg="Cyrtonotula">C.</tp:taxon-name-part> <tp:taxon-name-part taxon-name-part-type="species" reg="epunctata">epunctata</tp:taxon-name-part></tp:taxon-name></italic> sp. nov. (Diaoluoshan Mountain) <bold>C</bold> female <italic><tp:taxon-name><tp:taxon-name-part taxon-name-part-type="genus" reg="Cyrtonotula">C.</tp:taxon-name-part> <tp:taxon-name-part taxon-name-part-type="species" reg="maculosa">maculosa</tp:taxon-name-part></tp:taxon-name></italic> sp. nov. (Yinggeling Mountain) <bold>D</bold><italic><tp:taxon-name><tp:taxon-name-part taxon-name-part-type="genus" reg="Cyrtonotula">Cyrtonotula</tp:taxon-name-part> <tp:taxon-name-part taxon-name-part-type="species" reg="longialata">longialata</tp:taxon-name-part></tp:taxon-name></italic> sp. nov. (Baoting County). Photos: <bold>A–C</bold> by Lu Qiu <bold>D</bold> by Xin-Ran Li.</p></caption><graphic xmlns:xlink="http://www.w3.org/1999/xlink" xlink:href="zookeys-1021-127-g007.jpg" position="float" orientation="portrait" xlink:type="simple" id="oo_515721.jpg"><uri content-type="original_file" xlink:type="simple">https://binary.pensoft.net/fig/515721</uri></graphic></fig></tp:treatment-sec></tp:taxon-treatment>
